# Supplementary material for: The Effects of Disinfection Byproduct 2,6-Dichloro-1,4-benzoquinone on the Cyanobacterium Microcystis aeruginosa: From the Perspectives of Biochemistry and Non-Targeted Metabolomics
Source: Toxics. 2025 Jan 17;13(1):64. doi: 10.3390/toxics13010064 (PMC11768523; doi:10.3390/toxics13010064)
Supplement: Supplementary file 1 [file toxics-13-00064-s001.zip]

Archive with 1 entries (1 files):
- toxics-3389367-supplementary.pdf
